# Supplementary material for: Impact of gut microbiota on nonalcoholic fatty liver disease: insights from a leave-one-out cross-validation study
Source: Front Microbiol. 2024 Jan 8;14:1320279. doi: 10.3389/fmicb.2023.1320279 (PMC10801729; doi:10.3389/fmicb.2023.1320279)
Supplement: Supplementary file 1 [file Table_1.xlsx]

## Sheet: Table s1
Supplementary Table 1. Characteristics of the genetic instrument variables for the gut microbiota at the genome-wide significance level (P < 1 × 10–5)
	SNP	chr	pos	A1	A2	Beta	SE	Pval	F-statistic
Order
Actinomycetales	rs2889192	9	76394568	T	G	-0.0884052	0.0194997	3.96725e-06	20.5542
	rs34583783	6	67207371	G	T	0.123688	0.0264254	5.53886e-06	21.9085
	rs35011108	6	133007480	A	G	0.241546	0.0503803	1.87659e-06	22.9868
	rs4073240	6	169224781	G	A	0.074973	0.0164672	5.67898e-06	20.7286
NB1n	rs11251024	10	2095726	G	A	0.104201	0.0206737	6.62796e-07	25.4043
	rs11606187	11	91589600	A	G	-0.154539	0.0326288	3.30583e-06	22.4323
	rs13385922	2	234081324	T	C	0.0929494	0.0201348	3.96826e-06	21.3107
	rs166849	2	200778866	A	G	-0.0911053	0.0202239	7.73891e-06	20.2935
	rs2172426	8	18229020	T	C	0.10212	0.0198947	3.17424e-07	26.3479
	rs267959	5	10737802	G	A	-0.0988612	0.0209676	2.61993e-06	22.2308
	rs4383094	15	81694972	C	T	-0.149188	0.0320662	4.28134e-06	21.6458
	rs60775321	15	97318671	T	C	-0.0962425	0.0213842	7.10461e-06	20.2557
	rs72671304	14	39425971	T	C	0.172322	0.0370028	3.79577e-06	21.6876
	rs7911787	10	98619568	G	T	-0.223071	0.0470232	3.38821e-06	22.5041
	rs8126061	20	3405239	T	C	-0.159135	0.0351904	7.36326e-06	20.4495
	rs9542068	13	70306831	T	C	0.0990709	0.0218149	6.52334e-06	20.6246
Family
Actinomycetaceae	rs2889192	9	76394568	T	G	-0.0887537	0.0195009	3.64418e-06	20.714
	rs34583783	6	67207371	G	T	0.123756	0.026427	5.47974e-06	21.9299
	rs35011108	6	133007480	A	G	0.241826	0.0503796	1.82671e-06	23.0407
	rs4073240	6	169224781	G	A	0.0747546	0.0164684	6.05327e-06	20.605
Lactobacillaceae	rs16861661	1	18501459	G	A	-0.193287	0.0379293	2.70128e-07	25.969
	rs62314653	4	109896462	C	A	0.177082	0.0392269	6.59189e-06	20.3789
	rs74599091	1	179720669	A	G	0.191613	0.0425039	7.6952e-06	20.3232
	rs768253	8	69010103	T	G	-0.0792344	0.0170604	3.60761e-06	21.5699
	rs77478751	3	173151665	A	G	-0.219178	0.0473566	5.9595e-06	21.4207
	rs921925	19	6928017	A	C	0.0999419	0.0201687	5.77192e-07	24.555
	rs9345899	6	67559323	A	G	-0.124042	0.0278946	9.44583e-06	19.7741
Oxalobacteraceae	rs111966731	15	93941937	T	C	0.204031	0.0445746	4.56321e-06	20.9516
	rs11246212	11	610277	C	T	-0.13607	0.0291797	4.50837e-06	21.7452
	rs12002250	9	19682558	A	C	0.196145	0.044523	5.53197e-06	19.4082
	rs1569853	6	38550301	T	C	-0.140043	0.0281704	7.45178e-07	24.7136
	rs17138946	16	5984558	G	T	-0.189444	0.0430248	8.09003e-06	19.3876
	rs36057338	4	189935314	G	T	0.181604	0.0398742	6.25792e-06	20.7428
	rs4428215	3	171947435	G	A	0.12561	0.0230053	4.87933e-08	29.8121
	rs561239	12	18793583	A	G	0.105525	0.0236769	7.19383e-06	19.8637
	rs6000536	22	37421469	C	T	-0.118383	0.0241355	7.3872e-07	24.0584
	rs62435498	7	1794263	C	A	0.181521	0.0400608	7.4583e-06	20.5312
	rs736744	9	87514407	T	C	-0.105642	0.0200648	1.49417e-07	27.7207
	rs7993559	13	23443627	A	C	-0.0921059	0.0201114	5.03733e-06	20.9744
	rs80330081	4	67427392	A	C	-0.18756	0.0423688	6.64003e-06	19.5969
	rs934049	2	16056779	G	A	0.109751	0.0238636	4.21143e-06	21.1517
Genus
Christensenellaceae R 7group	rs10461257	4	156131004	A	G	-0.0551969	0.0122069	6.50744e-06	20.4465
	rs17081797	18	67555560	A	G	-0.0904325	0.0204253	3.34033e-06	19.6025
	rs62132810	19	49279227	A	G	-0.0828853	0.0179623	5.66709e-06	21.2927
	rs62190261	2	230943099	A	C	0.0958394	0.0214723	8.74017e-06	19.9219
	rs62467127	7	118096925	C	T	0.114108	0.0251983	3.25364e-06	20.5064
	rs73952017	18	1779609	C	T	-0.0862164	0.0194354	8.45766e-06	19.6785
	rs78521377	10	126448374	C	T	0.124992	0.0274797	5.60673e-06	20.689
	rs892686	9	83043376	A	G	0.0514099	0.011136	3.96862e-06	21.3125
Intestinibacter	rs11109097	12	97928437	T	C	-0.0624272	0.0138539	5.4949e-06	20.305
	rs118030283	16	5993076	G	A	-0.151829	0.0324471	2.67436e-06	21.8956
	rs16938435	9	21502923	T	C	-0.112189	0.0235439	1.80098e-06	22.7062
	rs2098844	11	127703160	T	C	0.0575295	0.0128416	6.78875e-06	20.0698
	rs2702387	4	179361262	G	A	-0.0608559	0.0132145	4.25991e-06	21.2082
	rs4327025	15	92446683	G	A	-0.0810346	0.0154397	1.64327e-07	27.5463
	rs447950	5	148846426	A	G	0.0628342	0.0136652	5.6391e-06	21.1427
	rs478972	11	125663184	C	T	0.142681	0.0297116	1.81991e-06	23.0611
	rs6062862	20	61325223	A	G	0.0924508	0.0204658	6.6799e-06	20.4063
	rs62430350	6	170918194	T	C	0.151096	0.0351476	6.84227e-06	18.4805
	rs68093214	3	70657785	C	T	0.0662258	0.0149877	9.25763e-06	19.5247
	rs6875660	5	159686256	C	T	0.0890455	0.0193905	3.05781e-06	21.0885
	rs893394	2	20054971	G	A	0.0583322	0.0130729	7.85037e-06	19.9101
	rs9348442	6	10303945	C	T	0.099082	0.0221625	6.25936e-06	19.9872
Ruminococcaceae UCG005	rs10873449	14	94630731	C	T	-0.0654843	0.0143973	4.11169e-06	20.6877
	rs10937802	4	7302344	A	G	-0.0755811	0.0168226	8.17354e-06	20.1855
	rs10950694	7	18026604	C	T	-0.0577628	0.011412	4.29804e-07	25.6196
	rs114279581	2	198122357	A	G	-0.146604	0.0316034	3.21855e-06	21.5191
	rs12288512	11	27747671	A	G	0.066635	0.0144356	3.10277e-06	21.3076
	rs12458218	18	22575871	T	C	0.0677322	0.0144525	2.41024e-06	21.9636
	rs2893871	10	62662781	G	A	-0.073644	0.015548	3.53843e-06	22.435
	rs34781347	20	16312851	G	A	0.188685	0.0386484	6.04728e-07	23.8348
	rs55793120	12	47384118	T	C	0.121548	0.0279546	7.37038e-06	18.9055
	rs72776570	10	4240906	C	A	0.087067	0.0197179	5.3571e-06	19.4978
	rs7449320	5	154003091	C	A	0.0599163	0.0130836	4.80773e-06	20.9718
	rs7555878	1	187906034	G	A	-0.0586677	0.0125277	2.81022e-06	21.9308
	rs7586445	2	239509030	G	A	0.0782349	0.0176458	8.81455e-06	19.6571
	rs898577	15	68705697	C	T	0.123012	0.0286671	7.46311e-06	18.4131
