# Supplementary material for: Impact of gut microbiota on nonalcoholic fatty liver disease: insights from a leave-one-out cross-validation study
Source: Front Microbiol. 2024 Jan 8;14:1320279. doi: 10.3389/fmicb.2023.1320279 (PMC10801729; doi:10.3389/fmicb.2023.1320279)
Supplement: Supplementary file 2 [file Table_2.xlsx]

## Sheet: Sheet1
Supplementary Table 2. Primer sequences for qRT-PCR.
Gene Name	Forward (5’-3’)	Reverse (5’-3’)
CSF2RB	TGATCCTTCGCTTTGGCTGT	GGTTCTTAGTGGCGAAGGCT
FUT2	CTCTAGCGCCCATCTTCAGG	AGGTGGTAATTCTGCCACGG
HSD17B14	AACATCTCCAGCTTGGTCGG	TTCCTGGGGAGATGCTTGGT
MARK3	GCCAACGGTGAATGAACGAG	GACTTCTTGCCTCCCGTCTC
β-ACTIN	GAAGATCAAGATCATTGCTCCTC	ATCCACATCTGCTGGAAGG
