# Supplementary material for: Impact of gut microbiota on nonalcoholic fatty liver disease: insights from a leave-one-out cross-validation study
Source: Front Microbiol. 2024 Jan 8;14:1320279. doi: 10.3389/fmicb.2023.1320279 (PMC10801729; doi:10.3389/fmicb.2023.1320279)
Supplement: Supplementary file 3 [file Table_3.XLSX]

## Sheet: Table s2
Supplementary Table 3. Forward MR results of gut microbiota and NAFLD based on five method (P < 1 × 10–5).
Taxon	Method	nsnp	Beta	SE	OR	95% CI	Pval	Q for heterogeneity	Pval for heterogeneity	Egger intercept	Pval for intercept
Order
Actinomycetales	MR Egger	4	0.472065	0.259897	1.6033	0.96-2.67	0.210962	1.78809	0.408997	-0.029467	0.406321
	Weighted median	4	0.304286	0.125599	1.35566	1.06-1.73	0.0154067
	Inverse variance weighted	4	0.223478	0.103824	1.25042	1.02-1.53	0.0313609	2.87668	0.411032
	Simple mode	4	0.323626	0.186467	1.38213	0.96-1.99	0.181045
	Weighted mode	4	0.330206	0.169776	1.39125	1.00-1.94	0.146998
NB1n	MR Egger	12	-0.0156013	0.204745	0.98452	0.66-1.47	0.940764	9.03564	0.528725	0.0142111	0.557496
	Weighted median	12	0.0482604	0.0651278	1.04944	0.92-1.19	0.458687
	Inverse variance weighted	12	0.104786	0.050611	1.11047	1.00-1.23	0.038413	9.40387	0.584667
	Simple mode	12	0.0366111	0.11779	1.03729	0.82-1.30	0.76175
	Weighted mode	12	0.0366111	0.118082	1.03729	0.82-1.31	0.762318
Family
Actinomycetaceae	MR Egger	4	0.469206	0.259286	1.59872	0.96-2.66	0.212072	1.81256	0.404024	-0.0292012	0.409176
	Weighted median	4	0.304363	0.131513	1.35576	1.05-1.75	0.0206502
	Inverse variance weighted	4	0.223114	0.10375	1.24996	1.02-1.53	0.0315152	2.88511	0.409681
	Simple mode	4	0.324293	0.187384	1.38305	0.96-2.00	0.181951
	Weighted mode	4	0.330841	0.17319	1.39214	0.99-1.95	0.152083
Lactobacillaceae	MR Egger	7	0.0538335	0.211896	1.05531	0.70-1.60	0.809569	5.91151	0.314925	-0.0345189	0.277522
	Weighted median	7	-0.162165	0.0977458	0.850301	0.70-1.03	0.0971069
	Inverse variance weighted	7	-0.18616	0.0810723	0.830141	0.71-0.97	0.0216632	7.66579	0.263625
	Simple mode	7	-0.322662	0.171102	0.724218	0.52-1.01	0.108282
	Weighted mode	7	-0.0275974	0.147356	0.97278	0.73-1.30	0.85761
Oxalobacteraceae	MR Egger	14	0.134836	0.181271	1.14435	0.80-1.63	0.471288	8.69726	0.728548	-0.00529657	0.830807
	Weighted median	14	0.0849891	0.062272	1.08871	0.96-1.23	0.172315
	Inverse variance weighted	14	0.0965432	0.0459317	1.10136	1.00-1.21	0.0355634	8.74494	0.791922
	Simple mode	14	0.0882511	0.101407	1.09226	0.90-1.33	0.399941
	Weighted mode	14	0.0822565	0.102995	1.08573	0.89-1.33	0.438843
Genus
Christensenellaceae R 7group	MR Egger	8	-0.441822	0.387306	0.642864	0.30-1.37	0.297449	2.2883	0.891368	0.0108535	0.725956
	Weighted median	8	-0.287352	0.142625	0.750247	0.57-0.99	0.043932
	Inverse variance weighted	8	-0.305806	0.113684	0.736529	0.59-0.92	0.0071457	2.42326	0.932764
	Simple mode	8	-0.14714	0.216235	0.863173	0.56-1.32	0.518076
	Weighted mode	8	-0.156521	0.210475	0.855114	0.57-1.29	0.481295
Intestinibacter	MR Egger	14	-0.471985	0.233546	0.623763	0.39-0.99	0.0661737	12.7271	0.389185	0.0260074	0.186511
	Weighted median	14	-0.195673	0.10423	0.822281	0.67-1.00	0.0604749
	Inverse variance weighted	14	-0.161589	0.0766152	0.85079	0.73-0.99	0.0349357	14.8091	0.31942
	Simple mode	14	-0.251334	0.189924	0.777762	0.54-1.13	0.208525
	Weighted mode	14	-0.251334	0.185597	0.777762	0.54-1.12	0.198747
Ruminococcaceae UCG005	MR Egger	14	0.190879	0.221905	1.21031	0.78-1.87	0.406545	10.4745	0.574412	-0.00213211	0.907916
	Weighted median	14	0.16815	0.107941	1.18311	0.96-1.46	0.119281
	Inverse variance weighted	14	0.166345	0.0781708	1.18098	1.01-1.38	0.0333395	10.4884	0.653591
	Simple mode	14	0.29746	0.185099	1.34643	0.94-1.94	0.132054
	Weighted mode	14	0.171448	0.155102	1.18702	0.88-1.61	0.289028
