# Supplementary material for: Impact of gut microbiota on nonalcoholic fatty liver disease: insights from a leave-one-out cross-validation study
Source: Front Microbiol. 2024 Jan 8;14:1320279. doi: 10.3389/fmicb.2023.1320279 (PMC10801729; doi:10.3389/fmicb.2023.1320279)
Supplement: Supplementary file 4 [file Table_4.XLSX]

## Sheet: Table s3
Supplementary Table 4. Reverse MR results for gut microbiota causally associated with NAFLD based on five method (P < 5 × 10–6).
	Method	nsnp	Beta	SE	OR	95% CI	Pval	Q for heterogeneity	Pval for heterogeneity	Egger intercept	Pval for intercept
Order
Actinomycetales	MR Egger	3	0.0851759	0.104814	1.08891	0.89-1.34	0.57202	0.0002979	0.986229	-0.0147652	0.544994
	Weighted median	3	0.0097386	0.061767	1.00979	0.89-1.14	0.884893
	Inverse variance weighted	3	0.010906	0.0605044	1.01097	0.90-1.14	0.866136	0.753328	0.686147
	Simple mode	3	-0.10853	0.117015	0.897152	0.71-1.13	0.437531
	Weighted mode	3	0.033986	0.0677383	1.03457	0.91-1.18	0.678689
NB1n	MR Egger	5	0.0527003	0.12908	1.05411	0.82-1.36	0.710464	0.754608	0.860291	-0.00810322	0.709433
	Weighted median	5	0.0335485	0.0732436	1.03412	0.90-1.19	0.646924
	Inverse variance weighted	5	0.0075741	0.0673659	1.0076	0.88-1.15	0.910481	0.922576	0.9213
	Simple mode	5	0.0422154	0.120541	1.04312	0.82-1.32	0.74384
	Weighted mode	5	0.0357724	0.0791692	1.03642	0.89-1.21	0.674796
Family
Actinomycetaceae	MR Egger	3	0.0834324	0.10482	1.08701	0.89-1.33	0.57202	0.000221686	0.988121	-0.0145589	0.549443
	Weighted median	3	0.00864218	0.0596962	1.00868	0.90-1.13	0.884893
	Inverse variance weighted	3	0.0101998	0.0605085	1.01025	0.90-1.14	0.866136	0.732267	0.69341
	Simple mode	3	-0.107382	0.111616	0.898182	0.72-1.12	0.437531
	Weighted mode	3	0.0328944	0.0685517	1.03344	0.90-1.18	0.678689
Lactobacillaceae	MR Egger	6	-0.0599699	0.104916	0.941793	0.77-1.16	0.59818	0.840347	0.932959	0.00775282	0.63782
	Weighted median	6	-0.0205978	0.0632411	0.979613	0.87-1.11	0.744649
	Inverse variance weighted	6	-0.0148101	0.0558782	0.985299	0.88-1.10	0.790976	1.09899	0.954193
	Simple mode	6	0.0676338	0.103641	1.06997	0.87-1.31	0.542837
	Weighted mode	6	-0.0442365	0.0644497	0.956728	0.84-1.09	0.523005
Oxalobacteraceae	Inverse variance weighted	2	-0.029291	0.169164	0.862532	0.97-1.30	0.971134	0.166745	0.683021
Genus
Christensenellaceae R 7group	MR Egger	5	0.0645226	0.0713884	1.06665	0.93-1.23	0.432711	0.983419	0.805264	-0.00688089	0.580663
	Weighted median	5	0.0461604	0.042095	1.04724	0.96-1.14	0.272827
	Inverse variance weighted	5	0.02717	0.0378971	1.02754	0.95-1.11	0.473409	1.36461	0.850322
	Simple mode	5	0.0423831	0.0749611	1.04329	0.90-1.21	0.602008
	Weighted mode	5	0.047151	0.0448401	1.04828	0.96-1.14	0.352341
Intestinibacter	MR Egger	4	-0.0563315	0.08469	0.945226	0.80-1.11	0.574393	0.67048	0.715167	0.00546019	0.730995
	Weighted median	4	-0.0430332	0.0471846	0.95788	0.87-1.05	0.36176
	Inverse variance weighted	4	-0.0279965	0.0450152	0.972392	0.89-1.06	0.533985	0.826497	0.843119
	Simple mode	4	-0.0352561	0.0827037	0.965358	0.82-1.04	0.698632
	Weighted mode	4	-0.0449848	0.0514598	0.956012	0.86-1.06	0.446366
Ruminococcaceae UCG005	MR Egger	3	0.132358	0.110949	1.14152	0.92-1.42	0.444128	0.0396956	0.842077	-0.0197758	0.557623
	Weighted median	3	0.0469749	0.0426765	1.0481	0.96-1.13	0.271018
	Inverse variance weighted	3	0.0460843	0.0399747	1.04716	0.97-1.13	0.248977	0.734553	0.692618
	Simple mode	3	-0.0156673	0.0689959	0.984455	0.86-1.13	0.841464
	Weighted mode	3	0.0636519	0.0455528	1.06572	0.97-1.17	0.297155
